# Supplementary material for: Pten haploinsufficiency disrupts scaling across brain areas during development in mice
Source: Transl Psychiatry. 2019 Dec 5;9:329. doi: 10.1038/s41398-019-0656-6 (PMC6895202; doi:10.1038/s41398-019-0656-6)
Supplement: Supplementary file 10 — Table S1 [file 41398_2019_656_MOESM10_ESM.xlsx]

## Sheet: Sheet1
Supplementary Table S1. Absolute and relative volume differences between Pten+/+ and Pten+/- mice at P7 and P60.
Forebrain
Category	Brain Area	P7 Absolute Volume					P60 Absolute Volume					P7 Relative Volume					P60 Relative Volume
		Pten+/+	Pten+/-	% Diff1.	p	FDR	Pten+/+	Pten+/-	% Diff.	p	FDR	Pten+/+	Pten+/-	% Diff.	p	FDR	Pten+/+	Pten+/-	% Diff.	p	FDR
GM	pre-para subiculum	1.498	1.667	11.3	0.006	0.014	2.367	2.919	23.3	<0.001	<0.001	0.6409	0.642	0.2	0.88	0.9	0.533	0.5569	4.5	0.002	0.016	2a
GM	globus pallidus	1.702	1.89	11.1	0.003	0.013	3.043	3.731	22.6	<0.001	<0.001	0.7277	0.7285	0.1	0.873	0.9	0.6853	0.7119	3.9	0.005	0.019	2b
GM	nucleus accumbens	2.097	2.307	10	0.003	0.013	4.025	4.598	14.2	<0.001	<0.001	0.8966	0.8901	-0.7	0.532	0.726	0.9068	0.8772	-3.3	0.002	0.013	2c
GM	cerebral cortex: frontal lobe	20.076	22.76	13.4	0.002	0.013	40.84	46.777	14.5	<0.001	<0.001	8.5761	8.7839	2.4	0.296	0.503	9.202	8.9251	-3	0.007	0.024	2d
GM	olfactory bulbs	11.676	12.794	9.6	0.017	0.021	25.841	29.758	15.2	<0.001	<0.001	4.9888	4.9326	-1.1	0.503	0.705	5.8221	5.6774	-2.5	0.003	0.017	2e
GM	fundus of striatum	0.983	1.071	9	0.009	0.015	0.175	0.2	14	<0.001	<0.001	0.4205	0.413	-1.8	0.004	0.014	0.0395	0.0381	-3.4	0.029	0.076	2f
GM	cerebral cortex: parieto-temporal lobe	42.64	47.359	11.1	0.009	0.015	78.04	90.293	15.7	<0.001	<0.001	18.2163	18.2576	0.2	0.897	0.9	17.5827	17.2265	-2	0.026	0.071	S2a
GM	amygdala	8.343	9.34	12	0.004	0.013	12.95	15.229	17.6	<0.001	<0.001	3.5656	3.5981	0.9	0.17	0.305	2.9176	2.9053	-0.4	0.608	0.775	S2b
GM	basal forebrain	3.534	3.908	10.6	0.002	0.013	5.055	5.969	18.1	<0.001	<0.001	1.5109	1.5075	-0.2	0.79	0.9	1.139	1.1388	0.02	0.988	0.988	S2c
GM	bed nucleus of stria terminalis	1.21	1.327	9.7	0.004	0.013	1.379	1.632	18.3	<0.001	<0.001	0.5177	0.5117	-1.2	0.06	0.133	0.3107	0.3113	0.2	0.899	0.929	S2d
GM	cerebral cortex: entorhinal cortex	3.18	3.5	10.1	0.036	0.037	9.866	11.626	17.8	<0.001	<0.001	1.358	1.3475	-0.8	0.704	0.877	2.2219	2.2183	-0.2	0.892	0.929	S2e
GM	cerebral cortex: occipital lobe	3.498	3.863	10.4	0.03	0.031	6.657	8.193	23.1	<0.001	<0.001	1.4941	1.4883	-0.4	0.873	0.9	1.4989	1.5634	4.3	0.043	0.106	S2f
GM	dentate gyrus of hippocampus	1.685	1.833	8.8	0.019	0.022	3.463	4.186	20.9	<0.001	<0.001	0.7203	0.7066	-1.9	0.122	0.228	0.7799	0.7986	2.4	0.1	0.199	S2g
GM	hippocampus	11.181	12.497	11.8	0.003	0.013	19.89	23.634	18.8	<0.001	<0.001	4.7822	4.8154	0.7	0.48	0.703	4.4803	4.5083	0.6	0.533	0.735	S2h
GM	hypothalamus	8.239	9.012	9.4	0.003	0.013	10.165	12.069	18.7	<0.001	<0.001	3.5274	3.4774	-1.4	0.423	0.647	2.2901	2.3023	0.5	0.567	0.764	S2i
GM	lateral septum	2.347	2.645	12.7	<0.001	0.009	3.144	3.689	17.3	<0.001	<0.001	1.0046	1.0204	1.6	0.352	0.579	0.7082	0.7038	-0.6	0.625	0.775	S2j
GM	mammillary bodies	1.193	1.287	7.9	0.015	0.02	0.419	0.501	19.7	<0.001	<0.001	0.5105	0.4965	-2.7	0.052	0.127	0.0944	0.0956	1.4	0.472	0.665	S2k
GM	medial septum	1.025	1.124	9.6	0.003	0.013	1.185	1.428	20.5	<0.001	<0.001	0.4384	0.4334	-1.1	0.121	0.228	0.267	0.2725	2.1	0.146	0.274	S2l
GM	olfactory tubercle	1.743	1.882	7.9	0.029	0.031	3.434	3.97	15.6	<0.001	<0.001	0.7452	0.7254	-2.6	0.037	0.098	0.7738	0.7575	-2.1	0.346	0.524	S2m
GM	striatum	10.729	12.153	13.3	0.001	0.013	20.932	24.666	17.8	<0.001	<0.001	4.5873	4.6843	2.1	0.058	0.133	4.7161	4.7055	-0.2	0.783	0.867	S2n
GM	thalamus	10.761	11.899	10.6	0.008	0.015	17.553	20.789	18.4	<0.001	<0.001	4.6036	4.5856	-0.4	0.822	0.9	3.9535	3.9654	0.3	0.77	0.867	S2o
GM	paraventricular hypothalamic nucleus	0.027	0.026	6.6	0.022	0.024						0.011	0.0106	-3.9	0.015	0.046						n/a
GM	medial preoptic area	0.095	0.087	8.6	0.006	0.015						0.0374	0.0366	-2.1	0.399	0.639						n/a
GM	stratum granulosum of hippocampus						0.884	1.053	19.1	<0.001	<0.001						0.199	0.2008	0.9	0.615	0.775	n/a
Midbrain
Category	Brain Area	P7 Absolute Volume					P60 Absolute Volume					P7 Relative Volume					P60 Relative Volume
		Pten+/+	Pten+/-	% Diff.	p	FDR	Pten+/+	Pten+/-	% Diff.	p	FDR	Pten+/+	Pten+/-	% Diff.	p	FDR	Pten+/+	Pten+/-	% Diff.	p	FDR
GM	inferior colliculus	3.053	3.35	9.8	0.006	0.014	5.306	6.543	23.3	<0.001	<0.001	1.3065	1.2917	-1.1	0.49	0.703	1.195	1.2481	4.4	0.003	0.018	2g
GM	superior colliculus	6.114	6.804	11.3	0.003	0.013	8.431	10.328	22.5	<0.001	<0.001	2.6169	2.6233	0.2	0.9	0.9	1.8993	1.97	3.7	0.004	0.019	2h
GM	midbrain	10.607	11.842	11.6	0.005	0.014	13.45	16.284	21.1	<0.001	<0.001	4.5414	4.5662	0.5	0.835	0.9	3.0297	3.106	2.5	0.057	0.132	S3a
GM	periaqueductal grey	2.689	3.007	11.8	0.001	0.013	3.871	4.64	19.9	<0.001	<0.001	1.1514	1.1602	0.8	0.744	0.9	0.8722	0.885	1.5	0.427	0.63	S3b
Hindbrain
Category	Brain Area	P7 Absolute Volume					P60 Absolute Volume					P7 Relative Volume					P60 Relative Volume
		Pten+/+	Pten+/-	% Diff.	p	FDR	Pten+/+	Pten+/-	% Diff.	p	FDR	Pten+/+	Pten+/-	% Diff.	p	FDR	Pten+/+	Pten+/-	% Diff.	p	FDR
GM	pons	9.204	10.199	10.8	0.008	0.015	15.9	20.432	28.5	<0.001	<0.001	3.9422	3.9283	-0.4	0.871	0.9	3.5833	3.8978	8.8	<0.001	0.002	2i
GM	medulla	15.153	16.211	7	0.075	0.075	25.08	30.086	20	<0.001	<0.001	6.4876	6.2383	-3.8	0.032	0.091	5.6518	5.7386	1.5	0.285	0.452	2j
GM	cerebellar cortex	17.519	19.676	12.3	0.027	0.029	43.561	50.031	14.9	<0.001	<0.001	7.4783	7.5614	1.1	0.561	0.748	9.812	9.5442	-2.7	0.085	0.181	S3c
GM	pontine nucleus	1.031	1.131	9.6	0.01	0.015	0.691	0.846	22.5	<0.001	<0.001	0.4415	0.4358	-1.3	0.427	0.647	0.1556	0.1614	3.7	0.318	0.493	S3d
GM	superior olivary complex	0.597	0.653	9.4	0.012	0.018	0.682	0.824	20.8	<0.001	<0.001	0.2553	0.2514	-1.5	0.062	0.133	0.1538	0.1573	2.3	0.448	0.646	S3e
GM	interpedunclar nucleus						0.258	0.288	11.8	<0.001	<0.001						0.0581	0.055	-5.3	0.004	0.019	n/a
GM	inferior olivary complex						0.279	0.31	11.2	0.001	0.001						0.0628	0.0591	-5.9	0.022	0.063	n/a
GM	cuneate nucleus						0.251	0.291	16	0.001	0.001						0.0565	0.0555	-1.8	0.637	0.775	n/a
Ventricles
Category	Brain Area	P7 Absolute Volume					P60 Absolute Volume					P7 Relative Volume					P60 Relative Volume
		Pten+/+	Pten+/-	% Diff.	p	FDR	Pten+/+	Pten+/-	% Diff.	p	FDR	Pten+/+	Pten+/-	% Diff.	p	FDR	Pten+/+	Pten+/-	% Diff.	p	FDR
VTR	lateral ventricle	1.052	1.145	8.9	0.004	0.013	3.772	4.843	28.4	<0.001	<0.001	0.4499	0.4416	-1.8	0.111	0.223	0.8498	0.9237	8.7	0.002	0.016	2k
VTR	third ventricle	0.956	1.025	7.2	0.021	0.023	1.165	1.422	22	<0.001	<0.001	0.409	0.3952	-3.4	0.008	0.028	0.2625	0.2713	3.4	0.11	0.213	2l
VTR	subependymale zone/rhinocele	0.304	0.331	9.2	0.008	0.015	0.071	0.086	20.1	<0.001	<0.001	0.1299	0.1278	-1.6	0.003	0.014	0.0161	0.0164	1.7	0.247	0.403	S3f
VTR	cerebral aqueduct	0.275	0.301	9.6	0.008	0.015	0.529	0.633	19.7	<0.001	<0.001	0.1175	0.116	-1.2	0.046	0.118	0.1192	0.1208	1.4	0.68	0.805	S3g
VTR	fourth ventricle	0.386	0.43	11.4	0.004	0.013	0.419	0.492	17.4	<0.001	<0.001	0.165	0.1656	0.4	0.792	0.9	0.0945	0.0939	-0.7	0.688	0.805	S3h
Lateral Forebrain Bundle
Category	Brain Area	P7 Absolute Volume					P60 Absolute Volume					P7 Relative Volume					P60 Relative Volume
		Pten+/+	Pten+/-	% Diff.	p	FDR	Pten+/+	Pten+/-	% Diff.	p	FDR	Pten+/+	Pten+/-	% Diff.	p	FDR	Pten+/+	Pten+/-	% Diff.	p	FDR
WM	internal capsule	0.968	1.053	8.7	0.01	0.015	2.883	3.565	23.7	<0.001	<0.001	0.4141	0.4059	-2	0.001	0.007	0.6494	0.6801	4.7	0.001	0.007	2m
WM	cerebral peduncle	0.838	0.909	8.5	0.013	0.019	2.134	2.628	23.1	<0.001	<0.001	0.3584	0.3505	-2.2	<0.001	0.001	0.4807	0.5012	4.3	0.006	0.019	2n
WM	corpus callosum	5.413	6.171	14	<0.001	0.009	16.117	19.47	20.8	<0.001	<0.001	2.3157	2.3789	2.7	0.014	0.046	3.6306	3.7142	2.3	0.02	0.06	2o
WM	corticospinal tract/pyramids	0.54	0.583	8.1	0.016	0.02	1.406	1.624	15.5	<0.001	<0.001	0.2309	0.2249	-2.6	<0.001	0.001	0.3167	0.3097	-2.2	0.247	0.403	S3i
Medial Forebrain Bundle
Category	Brain Area	P7 Absolute Volume					P60 Absolute Volume					P7 Relative Volume					P60 Relative Volume
		Pten+/+	Pten+/-	% Diff.	p	FDR	Pten+/+	Pten+/-	% Diff.	p	FDR	Pten+/+	Pten+/-	% Diff.	p	FDR	Pten+/+	Pten+/-	% Diff.	p	FDR
WM	stria medullaris	0.254	0.281	10.6	0.004	0.013	0.699	0.855	22.3	<0.001	<0.001	0.1086	0.1082	-0.4	0.685	0.871	0.1574	0.163	3.6	0.013	0.04	2p
WM	stria terminalis	0.635	0.687	8.2	0.014	0.019	0.947	1.178	24.4	<0.001	<0.001	0.2715	0.2647	-2.5	<0.001	0.004	0.2133	0.2248	5.4	<0.001	0.004	2q
WM	fornix	0.658	0.716	8.8	0.008	0.015	0.637	0.777	22	<0.001	<0.001	0.2812	0.2759	-1.9	0.006	0.021	0.1435	0.1482	3.3	0.004	0.019	2r
WM	fasciculus retroflexus	0.519	0.562	8.3	0.015	0.02	0.251	0.302	20.7	<0.001	<0.001	0.222	0.2167	-2.4	<0.001	0.002	0.0564	0.0577	2.2	0.187	0.331	S3j
WM	fimbria	0.903	0.978	8.3	0.019	0.022	3.351	4.059	21.1	<0.001	<0.001	0.386	0.377	-2.3	0.025	0.072	0.7547	0.7742	2.6	0.18	0.329	S3k
WM	anterior commissure, pars posterior	0.979	1.071	9.5	0.005	0.014	0.428	0.501	17.2	<0.001	<0.001	0.4186	0.4131	-1.3	0.076	0.157	0.0963	0.0956	-0.8	0.617	0.775	S3l
WM	mammillothalamic tract	0.22	0.242	10.3	0.004	0.013	0.253	0.298	17.9	<0.001	<0.001	0.094	0.0933	-0.7	0.635	0.828	0.057	0.0569	-0.1	0.916	0.931	S3m
WM	habenular commissure						0.041	0.053	27.8	<0.001	<0.001						0.0093	0.0101	8.3	0.095	0.197	n/a
WM	ventral tegmental decussation						0.135	0.16	18.9	<0.001	<0.001						0.0303	0.0305	0.7	0.769	0.867	n/a
Cranial Nerves
Category	Brain Area	P7 Absolute Volume					P60 Absolute Volume					P7 Relative Volume					P60 Relative Volume
		Pten+/+	Pten+/-	% Diff.	p	FDR	Pten+/+	Pten+/-	% Diff.	p	FDR	Pten+/+	Pten+/-	% Diff.	p	FDR	Pten+/+	Pten+/-	% Diff.	p	FDR
WM	facial nerve (cranial nerve 7)						0.208	0.27	30.1	<0.001	<0.001						0.0468	0.0516	10.1	<0.001	0.004	n/a
WM	anterior commissure, pars anterior	0.556	0.611	10	0.003	0.013	1.368	1.65	20.6	<0.001	<0.001	0.2376	0.2355	-0.9	0.174	0.305	0.3082	0.3149	2.2	0.005	0.019	2s
WM	posterior commissure	0.247	0.267	8.1	0.02	0.022	0.149	0.185	23.9	<0.001	<0.001	0.1058	0.103	-2.6	<0.001	0.001	0.0336	0.0352	4.9	0.005	0.019	2t
WM	optic tract	0.399	0.43	7.8	0.018	0.022	1.62	1.981	22.3	<0.001	<0.001	0.1708	0.166	-2.8	0.001	0.005	0.3649	0.3779	3.6	0.057	0.132	2u
WM	medial lemniscus/medial longitudinal fasciculus	0.737	0.799	8.5	0.015	0.02	2.292	2.701	17.8	<0.001	<0.001	0.315	0.308	-2.2	<0.001	0.001	0.5163	0.5151	-0.2	0.851	0.922	S3n
WM	lateral olfactory tract	0.643	0.699	8.7	0.012	0.018	1.236	1.421	15	<0.001	<0.001	0.2748	0.2693	-2	0.001	0.005	0.2784	0.2712	-2.6	0.084	0.181	S3o
Cerebellum
Category	Brain Area	P7 Absolute Volume					P60 Absolute Volume					P7 Relative Volume					P60 Relative Volume
		Pten+/+	Pten+/-	% Diff.	p	FDR	Pten+/+	Pten+/-	% Diff.	p	FDR	Pten+/+	Pten+/-	% Diff.	p	FDR	Pten+/+	Pten+/-	% Diff.	p	FDR
WM	superior cerebellar peduncle						0.981	1.264	28.9	<0.001	<0.001						0.2209	0.2411	9.1	<0.001	0.004	n/a
WM	middle cerebellar peduncle	0.339	0.368	8.5	0.01	0.016	1.221	1.549	26.8	<0.001	<0.001	0.1451	0.142	-2.2	0.002	0.01	0.2751	0.2955	7.4	0.001	0.01	2v
WM	arbor vita of cerebellum	0.318	0.346	8.8	0.007	0.015	9.72	11.463	17.9	<0.001	<0.001	0.1358	0.1332	-1.9	0.004	0.014	2.1894	2.1864	-0.1	0.862	0.922	2w
WM	inferior cerebellar peduncle	0.329	0.358	8.8	0.009	0.015	0.784	0.947	20.7	<0.001	<0.001	0.1406	0.1379	-1.9	0.002	0.012	0.1767	0.1806	2.2	0.225	0.387	2x
Diff. = difference between genotypes; GM=grey matter; VTR=ventricles; WM=white matter. Bold font indicates significant differences, and italics indicate a trend (FDR corrected)
