# Supplementary material for: Pten haploinsufficiency disrupts scaling across brain areas during development in mice
Source: Transl Psychiatry. 2019 Dec 5;9:329. doi: 10.1038/s41398-019-0656-6 (PMC6895202; doi:10.1038/s41398-019-0656-6)
Supplement: Supplementary file 11 — Table S2 [file 41398_2019_656_MOESM11_ESM.xlsx]

## Sheet: Sheet1
Supplementary Table S2. Statistical analyses for all results.
Analysis	Effect	Statistics	Effect Size
Genotype Differences in Brain Volume and Body Mass (independent-samples t-tests)
Total Brain Volume, Absolute: P7	Genotype	t(15.6)=3.41, p=0.004	d=1.53
Total Brain Volume, Absolute: P60	Genotype	t(17)=19.34, p<0.001	d=8.97
Total GM1 Volume, Absolute: P7	Genotype	t(15.6)=3.41, p=0.004	d=1.52
Total GM Volume, Absolute: P60	Genotype	t(17)=19.54, p<0.001	d=9.07
Total WM2 Volume, Absolute: P7	Genotype	t(15.1)=3.49, p=0.003	d=1.56
Total WM Volume, Absolute: P60	Genotype	t(17)=15.47, p<0.001	d=7.11
Total GM Volume, Relative: P7	Genotype	t(18)=1.06, p=0.304	n/a
Total GM Volume, Relative: P60	Genotype	t(17)=3.84, p=0.001	d=1.75
Total WM Volume, Relative: P7	Genotype	t(18)=0.63, p=0.536	n/a
Total WM Volume, Relative: P60	Genotype	t(17)=3.72, p=0.002	d=1.69
Body Mass: P7	Genotype	t(18)=0.95, p=0.353	n/a
Body Mass: P60	Genotype	t(16)=0.45, p=0.656	n/a
Litter Effects on Brain Volume and Body Mass (one-way ANOVAs3)
Brain Volume: P7	Litter	F(6,13)=1.77, p=0.183	n/a
Brain Volume: P60	Litter	F(5,13)=0.11, p=0.987	n/a
Body Mass: P7	Litter	F(6,13)=11.41, p<0.001	η2=0.84
Body Mass: P60	Litter	F(5,12)=2.77, p=0.068	η2=0.54
Eriochrome Cyanine R. Staining for Myelin
Genotype-by-Position ANOVA: CC4	Genotype	F(1,5)=14.00, p=0.013	η2=0.74
Genotype-by-Position ANOVA: CC	Position	F(1,5)=503.00, p<0.001	η2=0.99
Genotype-by-Position ANOVA: CC	Genotype x Position	F(1,5)=1.29, p=0.307	n/a
Independent-samples t-test: anterior CC	Genotype	t(5)=3.59, p=0.016	d=2.51
Independent-samples t-test: posterior CC	Genotype	t(5)=3.55, p=0.016	d=2.64
Independent-samples t-test: whole CC	Genotype	t(5)=4.02, p=0.010	d=3.00
Genotype-by-Position ANOVA: AC5	Genotype	F(1,5)=0.54, p=0.495	n/a
Genotype-by-Position ANOVA: AC	Position	F(1,5)=1.24, p=0.316	n/a
Genotype-by-Position ANOVA: AC	Genotype x Position	F(1,5)=0.011, p=0.921	n/a
Independent-samples t-test: anterior AC	Genotype	t(5)=0.43, p=0.688	n/a
Independent-samples t-test: posterior AC	Genotype	t(5)=1.44, p=0.210	n/a
Independent-samples t-test: whole AC	Genotype	t(5)=0.93, p=0.394	n/a
Independent-samples t-test: Fornix	Genotype	t(5)=2.66, p=0.045	d=2.22
Additional Analyses of MRI Data: Coefficients of Variation
Genotype-by-Age ANOVA: All Areas	Genotype	F(1,232)=25.29, p<0.001	η2=0.10
Genotype-by-Age ANOVA: All Areas	Age	F(1,232)=224.25, p<0.001	η2=0.49
Genotype-by-Age ANOVA: All Areas	Genotype x Age	F(1,232)=33.96, p<0.001	η2=0.13
		Post-hocs: P7>P60: Pten+/+ p<0.001	d=1.25
		Post-hocs: P7>P60: Pten+/- p<0.001	d=2.64
		Post-hocs: Pten+/->Pten+/+: P7 p<0.001	d=1.75
		Post-hocs: Pten+/-=Pten+/+: P60 p=0.563	n/a
Genotype-by-Age ANOVA: GM Areas	Genotype	F(1,126)=12.23, p=0.001	η2=0.09
Genotype-by-Age ANOVA: GM Areas	Age	F(1,126)=143.10, p<0.001	η2=0.53
Genotype-by-Age ANOVA: GM Areas	Genotype x Age	F(1,126)=16.30, p<0.001	η2=0.12
		Post-hocs: P7>P60: Pten+/+ p<0.001	d=1.39
		Post-hocs: P7>P60: Pten+/- p<0.001	d=2.81
		Post-hocs: Pten+/->Pten+/+: P7 p<0.001	d=1.39
		Post-hocs: Pten+/-=Pten+/+: P60 p=0.701	n/a
Genotype-by-Age ANOVA: WM Areas	Genotype	F(1,80)=12.48, p=0.001	η2=0.14
Genotype-by-Age ANOVA: WM Areas	Age	F(1,80)=75.52, p<0.001	η2=0.49
Genotype-by-Age ANOVA: WM Areas	Genotype x Age	F(1,80)=15.65, p<0.001	η2=0.16
		Post-hocs: P7>P60: Pten+/+ p=0.001	d=1.19
		Post-hocs: P7>P60: Pten+/- p<0.001	d=2.67
		Post-hocs: Pten+/->Pten+/+: P7 p<0.001	d=6.45
		Post-hocs: Pten+/-=Pten+/+: P60 p=0.753	n/a
Independent-samples t-test: Difference in CV between Genotypes, All Areas	Age	t(116)=6.74, p=0.001	d=1.66
Independent-samples t-test: Difference in CV between Genotypes, GM Areas	Age	t(63)=5.57, p<0.001	d=1.38
Independent-samples t-test: Difference in CV between Genotypes, WM Areas	Age	t(40)=7.23, p<0.001	d=2.32
Isotropic Fractionator and Flow Cytometry (independent-samples t-tests)
Brain Mass	Genotype	t(4)=3.20, p=0.033	d=2.61
Cortex Mass	Genotype	t(4)=3.36, p=0.028	d=2.74
Total Nuclei Number (Cortex)	Genotype	t(4)=5.49, p=0.005	d=4.49
Total Nuclei Density (Cortex)	Genotype	t(4)=1.38, p=0.239	n/a
NeuN+ Nuclei: % of Total Nuclei (Cortex)	Genotype	t(4)=4.43, p=0.011	d=3.62
NeuN- Nuclei: % of Total Nuclei (Cortex)	Genotype	t(4)=4.43, p=0.011	d=3.62
NeuN+ Nuclei: Number (Cortex)	Genotype	t(4)=0.60, p=0.582	n/a
NeuN- Nuclei: Number (Cortex)	Genotype	t(4)=10.56, p<0.001	d=8.62
Olig2+ Nuclei: % of Total Nuclei (Cortex)	Genotype	t(4)=3.04, p=0.038	d=2.48
Olig2+ Nuclei: Number (Cortex)	Genotype	t(4)=6.51, p=0.003	d=5.32
Cell Culture: NeuN at DIV2 and DIV6
Genotype-by-DIV ANOVA: NeuN/200,000μm2	Genotype	F(1,4)=6.11, p=0.069	η2=0.60
Genotype-by-DIV ANOVA: NeuN/200,000μm2	DIV	F(1,4)=32.35, p=0.005	η2=0.89
Genotype-by-DIV ANOVA: NeuN/200,000μm2	Genotype x DIV	F(1,4)=3.74, p=0.125	η2=0.48
Genotype independent-samples t-test at DIV2: NeuN/200,000μm2	Genotype	t(4)=2.20, p=0.093	d=1.79
Genotype independent-samples t-test at DIV6: NeuN/200,000μm2	Genotype	t(4)=0.92, p=0.411	n/a
DIV paired-samples t-test in Pten+/+: NeuN/200,000μm2	DIV	t(2)=3.25, p=0.083	d=1.87
DIV paired-samples t-test in Pten+/-: NeuN/200,000μm2	DIV	t(2)=4.67, p=0.043	d=2.70
Cell Culture: DAPI at DIV2, DIV6, and DIV12
Genotype-by-DIV ANOVA: DAPI/200,000μm2	Genotype	F(1,4)=27.92, p=0.006	η2=0.87
Genotype-by-DIV ANOVA: DAPI/200,000μm2	DIV	F(2,8)=134.48, p<0.001	η2=0.97
Genotype-by-DIV ANOVA: DAPI/200,000μm2	Genotype x DIV	F(2,8)=9.23, p<0.008	η2=0.70
		Post-hocs: Pten+/-=Pten+/+: DIV2 p=0.299	n/a
		Post-hocs: Pten+/-=Pten+/+: DIV6 p=0.173	n/a
		Post-hocs: Pten+/->Pten+/+: DIV12 p=0.010	d=3.76
One-way DIV ANOVA in Pten+/+: DAPI/200,000μm2	DIV	F(2,4)=28.44, p=0.004	η2=0.93
		Post-hocs: DIV2<DIV6: Pten+/+ p=0.127	n/a
		Post-hocs: DIV2<DIV12: Pten+/+ p=0.050	d=4.36
		Post-hocs: DIV6<DIV12: Pten+/+ p=0.203	n/a
One-way DIV ANOVA in Pten+/-: DAPI/200,000μm2	DIV	F(2,4)=156.15, p<0.001	η2=0.99
		Post-hocs: DIV2<DIV6: Pten+/- p=0.009	d=10.71
		Post-hocs: DIV2<DIV12: Pten+/- p=0.014	d=8.52
		Post-hocs: DIV6<DIV12: Pten+/- p=0.032	d=5.53
Cell Culture: NeuN as % of DAPI at DIV2 and DIV6
Genotype-by-DIV ANOVA	Genotype	F(1,4)=3.22, p=0.147	n/a
Genotype-by-DIV ANOVA	DIV	F(1,4)=87.14, p=0.001	η2=0.96
Genotype-by-DIV ANOVA	Genotype x DIV	F(1,4)=4.26, p=0.108	n/a
Genotype independent-samples t-test at DIV2: NeuN as % of DAPI	Genotype	t(4)=1.99, p=0.118	n/a
Genotype independent-samples t-test at DIV6: NeuN as % of DAPI	Genotype	t(4)=0.663, p=0.565	n/a
DIV paired-samples t-test in Pten+/+: NeuN as % of DAPI	DIV	t(2)=4.30, p=0.04998	d=2.48
DIV paired-samples t-test in Pten+/-: NeuN as % of DAPI	DIV	t(2)=10.65, p=0.009	d=6.15
Cell Culture: Olig2+ and DAPI
Genotype independent-samples t-test: Olig2+/200,000μm	Genotype	t(4)=3.61, p=0.023	d=2.95
Genotype independent-samples t-test: Olig2+ as % of DAPI	Genotype	t(4)=2.75, p=0.051	d=2.25
Cell Culture: Sox9+ and DAPI
Genotype independent-samples t-test: Sox9+/200,000μm	Genotype	t(4)=4.12, p=0.015	d=3.36
Genotype independent-samples t-test: Sox9+ as % of DAPI	Genotype	t(4)=9.22, p=0.001	d=7.53
Cell Culture: Ki67+BrdU+/BrdU+
Genotype-by-Treatment ANOVA	Genotype	F(1,12)=9.10, p=0.011	η2=0.43
Genotype-by-Treatment ANOVA	Treatment	F(2,12)=8.94, p=0.004	η2=0.60
Genotype-by-Treatment ANOVA	Genotype x Treatment	F(2,12)=3.54, p=0.062	η2=0.37
Genotype independent-samples t-test in vehicle-treated	Genotype	t(4)=3.22, p=0.032	d=2.63
Genotype independent-samples t-test in LY294002-treated	Genotype	t(4)=3.54, p=0.024	d=2.89
Genotype independent-samples t-test in PTEN-L-treated	Genotype	t(4)=0.20, p=0.853	n/a
One-way Treatment ANOVA in Pten+/+	Treatment	F(2,6)=2.71, p=0.145	n/a
One-way Treatment ANOVA in Pten+/-	Treatment	F(2,6)=15.704, p=0.004	η2=0.84
		Post hocs: vehicle=LY294002 p=0.293	n/a
		Post hocs: vehicle>PTEN-L p=0.021	d=3.13
		Post hocs: LY294002>PTEN-L p=0.004	d=4.35
Independent-samples t-test in Pten+/+: vehicle vs. LY294002	Treatment	t(4)=2.81, p=0.048	d=2.30
Independent-samples t-test in Pten+/+: vehicle vs. PTEN-L	Treatment	t(4)=0.64, p=0.556	n/a
Cell Culture: Olig2+BrdU+/Olig2+
Genotype-by-Treatment ANOVA	Genotype	F(1,12)=9.77, p=0.009	η2=0.45
Genotype-by-Treatment ANOVA	Treatment	F(2,12)=3.30, p=0.072	η2=0.36
Genotype-by-Treatment ANOVA	Genotype x Treatment	F(2,12)=0.43, p=0.658	n/a
Genotype independent-samples t-test in vehicle-treated	Genotype	t(4)=3.01, p=0.040	d=2.46
Genotype independent-samples t-test in LY294002-treated	Genotype	t(4)=1.09, p=0.337	n/a
Genotype independent-samples t-test in PTEN-L-treated	Genotype	t(4)=1.65, p=0.174	n/a
One-way Treatment ANOVA in Pten+/+	Treatment	F(2,6)=1.82, p=0.241	n/a
One-way Treatment ANOVA in Pten+/-	Treatment	F(2,6)=1.88, p=0.233	n/a
Independent-samples t-test in Pten+/+: vehicle vs. LY294002	Treatment	t(4)=1.45, p=0.220	n/a
Independent-samples t-test in Pten+/+: vehicle vs. PTEN-L	Treatment	t(4)=1.88, p=0.133	n/a
Independent-samples t-test in Pten+/-: vehicle vs. LY294002	Treatment	t(4)=1.91, p=0.129	n/a
Independent-samples t-test in Pten+/-: vehicle vs. PTEN-L	Treatment	t(4)=1.56, p=0.194	n/a
Cell Culture: Sox9+BrdU+/Sox9+
Genotype-by-Treatment ANOVA	Genotype	F(1,12)=20.82, p=0.001	η2=0.63
Genotype-by-Treatment ANOVA	Treatment	F(2,12)=37.27, p<0.001	η2=0.86
Genotype-by-Treatment ANOVA	Genotype x Treatment	F(2,12)1.65, p=0.234	n/a
Genotype independent-samples t-test in vehicle-treated	Genotype	t(4)=4.99, p=0.008	d=4.08
Genotype independent-samples t-test in LY294002-treated	Genotype	t(4)=0.89, p=0.424	n/a
Genotype independent-samples t-test in PTEN-L-treated	Genotype	t(4)=4.61, p=0.010	d=3.76
One-way Treatment ANOVA in Pten+/+	Treatment	F(2,6)=7.83, p=0.021	η2=0.72
		Post hocs: vehicle>LY294002 p=0.022	d=2.56
		Post hocs: vehicle>PTEN-L p=0.055	d=3.99
		Post hocs: LY294002<PTEN-L p=0.746	n/a
One-way Treatment ANOVA in Pten+/-	Treatment	F(2,6)=59.38, p<0.001	η2=0.95
		Post hocs: vehicle>LY294002 p<0.001	d=9.04
		Post hocs: vehicle>PTEN-L p=0.001	d=6.29
		Post hocs: LY294002<PTEN-L p=0.024	d=2.71
Cell Culture: Antibody Blocking of PTEN-L (Ki67+BrdU+/BrdU+)
Antibody-by-PTEN-L ANOVA	Antibody	F(1,8)=5.97, p=0.040	η2=0.43
Antibody-by-PTEN-L ANOVA	PTEN-L	F(1,8)=120.50, p<0.001	η2=0.94
Antibody-by-PTEN-L ANOVA	Antibody x PTEN-L	F(1,8)=5.23, p=0.052	η2=0.40
Antibody independent-samples t-test in vehicle-treated	Antibody	t(4)=0.13, p=0.905	n/a
Antibody independent-samples t-test in PTEN-L-treated	Antibody	t(4)=3.02, p=0.039	d=2.47
PTEN-L independent-samples t-test in no antibody group	PTEN-L	t(4)=9.60, p=0.001	d=7.84
PTEN-L independent-samples t-test in antibody group	PTEN-L	t(4)=6.01, p=0.004	d=4.91
1GM = grey matter; 2WM = white matter; 3ANOVA = analysis of variance.
